# Supplementary material for: Headspace Solid-Phase Microextraction/Gas Chromatography–Mass Spectrometry for the Determination of 2-Nonenal and Its Application to Body Odor Analysis
Source: Molecules. 2021 Sep 22;26(19):5739. doi: 10.3390/molecules26195739 (PMC8510471; doi:10.3390/molecules26195739)
Supplement: Supplementary file 1 [file molecules-26-05739-s001.zip]

Archive with 1 entries (1 files):
- molecules-1386336-supplementary.pdf
